# Supplementary material for: Exploring Antimicrobial Features for New Imidazo[4,5-b]pyridine Derivatives Based on Experimental and Theoretical Study
Source: Molecules. 2023 Apr 4;28(7):3197. doi: 10.3390/molecules28073197 (PMC10096078; doi:10.3390/molecules28073197)
Supplement: Supplementary file 1 [file molecules-28-03197-s001.zip]

Archive with 1 entries (1 files):
- molecules-2249881-supplementary.pdf
